# Supplementary material for: Astilbe uljinensis (Saxifragaceae), a new species from South Korea
Source: PhytoKeys. 2020 Sep 29;161:89–98. doi: 10.3897/phytokeys.161.53019 (PMC7538467; doi:10.3897/phytokeys.161.53019)
Supplement: XML Treatment for Astilbe uljinensis [file phytokeys.161.53019-treatment1.xml]

<!DOCTYPE tp:taxon-treatment
  PUBLIC "-//TaxonX//DTD Taxonomic Treatment Publishing DTD v0 20100105//EN" "tax-treatment-NSO.dtd">
<tp:taxon-treatment xmlns:tp="http://www.plazi.org/taxpub"><tp:treatment-meta><kwd-group><label>Taxon classification</label><kwd><named-content xmlns:xlink="http://www.w3.org/1999/xlink" content-type="kingdom">Plantae</named-content></kwd><kwd><named-content xmlns:xlink="http://www.w3.org/1999/xlink" content-type="order">Saxifragales</named-content></kwd><kwd><named-content xmlns:xlink="http://www.w3.org/1999/xlink" content-type="family">Saxifragaceae</named-content></kwd></kwd-group><mixed-citation publication-type="journal"><person-group><name><surname>Oh</surname><given-names>Ami</given-names></name><name><surname>Han</surname><given-names>Sea-Hee</given-names></name><name><surname>Oh</surname><given-names>Byoung-Un</given-names></name></person-group><article-title><italic><tp:taxon-name><tp:taxon-name-part taxon-name-part-type="genus" reg="Astilbe">Astilbe</tp:taxon-name-part> <tp:taxon-name-part taxon-name-part-type="species" reg="uljinensis">uljinensis</tp:taxon-name-part></tp:taxon-name></italic> (<tp:taxon-name><tp:taxon-name-part taxon-name-part-type="family">Saxifragaceae</tp:taxon-name-part></tp:taxon-name>), a new species from South Korea</article-title><source>PhytoKeys</source><day>29</day><month>9</month><year>2020</year><volume>161</volume><fpage>89</fpage><lpage>98</lpage><pub-id pub-id-type="doi">10.3897/phytokeys.161.53019</pub-id></mixed-citation></tp:treatment-meta><tp:nomenclature><tp:taxon-name><object-id xmlns:xlink="http://www.w3.org/1999/xlink" content-type="arpha" xlink:type="simple">BFDD4012-F6B2-596F-89FD-44F2A5336E9F</object-id>
            <tp:taxon-name-part taxon-name-part-type="genus" reg="Astilbe">Astilbe</tp:taxon-name-part>
            <tp:taxon-name-part taxon-name-part-type="species" reg="uljinensis">uljinensis</tp:taxon-name-part>
            <object-id xmlns:xlink="http://www.w3.org/1999/xlink" content-type="ipni" xlink:type="simple">urn:lsid:ipni.org:names:77211769-1</object-id>
          </tp:taxon-name><tp:taxon-authority>B.U.Oh &amp; H.J.Choi</tp:taxon-authority><tp:taxon-status xmlns:xlink="http://www.w3.org/1999/xlink" xlink:type="simple">sp. nov.</tp:taxon-status><xref ref-type="fig" rid="F1">Figs 1</xref><xref ref-type="fig" rid="F2">, 2</xref></tp:nomenclature><tp:treatment-sec sec-type="diagnosis" id="SECID0E5JAC"><title>Diagnosis.</title><p>This new species is similar to <italic><tp:taxon-name><tp:taxon-name-part taxon-name-part-type="genus" reg="Astilbe">A.</tp:taxon-name-part> <tp:taxon-name-part taxon-name-part-type="species" reg="chinensis">chinensis</tp:taxon-name-part></tp:taxon-name></italic>, but differs from it due to the presence of a green young rachis of rhizomatous leaf, dense whitish long glandular hairs and sparse brownish long non-glandular hairs on the young rachis, dense brownish long glandular hairs of 1.5 to 2.7 mm length on the mature inflorescence, ovate-elliptic terminal leaflet, weakly undulated margin of leaf adaxial epidermal cell, and a stomatal apparatus of larger size and lower density on the leaf abaxial epidermis. These differences between <italic><tp:taxon-name><tp:taxon-name-part taxon-name-part-type="genus" reg="Astilbe">A.</tp:taxon-name-part> <tp:taxon-name-part taxon-name-part-type="species" reg="uljinensis">uljinensis</tp:taxon-name-part></tp:taxon-name></italic> and <italic><tp:taxon-name><tp:taxon-name-part taxon-name-part-type="genus" reg="Astilbe">A.</tp:taxon-name-part> <tp:taxon-name-part taxon-name-part-type="species" reg="chinensis">chinensis</tp:taxon-name-part></tp:taxon-name></italic> have been summarized in Table <xref ref-type="table" rid="T1">1</xref>.</p><table-wrap id="T1" position="float" orientation="portrait"><label>Table 1.</label><caption><p>Morphological differences between <italic><tp:taxon-name><tp:taxon-name-part taxon-name-part-type="genus" reg="Astilbe">Astilbe</tp:taxon-name-part> <tp:taxon-name-part taxon-name-part-type="species" reg="uljinensis">uljinensis</tp:taxon-name-part></tp:taxon-name></italic> and <italic><tp:taxon-name><tp:taxon-name-part taxon-name-part-type="genus" reg="Astilbe">Astilbe</tp:taxon-name-part> <tp:taxon-name-part taxon-name-part-type="species" reg="chinensis">chinensis</tp:taxon-name-part></tp:taxon-name></italic>.</p></caption><table id="TID0ERIAE" rules="all"><tbody><tr><th rowspan="1" colspan="1">Characters</th><th rowspan="1" colspan="2">Character state</th><th rowspan="1" colspan="1">
                    <italic><tp:taxon-name><tp:taxon-name-part taxon-name-part-type="genus" reg="Astilbe">A.</tp:taxon-name-part> <tp:taxon-name-part taxon-name-part-type="species" reg="uljinensis">uljinensis</tp:taxon-name-part></tp:taxon-name></italic>
                  </th><th rowspan="1" colspan="1">
                    <italic><tp:taxon-name><tp:taxon-name-part taxon-name-part-type="genus" reg="Astilbe">A.</tp:taxon-name-part> <tp:taxon-name-part taxon-name-part-type="species" reg="chinensis">chinensis</tp:taxon-name-part></tp:taxon-name></italic>
                  </th></tr><tr><td rowspan="1" colspan="5">
                    <bold>Young rachis of rhizomatous leaf</bold>
                  </td></tr><tr><td rowspan="1" colspan="1">Surface</td><td rowspan="1" colspan="2">color</td><td rowspan="1" colspan="1">always green</td><td rowspan="1" colspan="1">reddish to greenish brown</td></tr><tr><td rowspan="3" colspan="1">glandular hair</td><td rowspan="2" colspan="1">type</td><td rowspan="1" colspan="1">long hair</td><td rowspan="1" colspan="1">dense/whitish</td><td rowspan="1" colspan="1">sparse/whitish</td></tr><tr><td rowspan="1" colspan="1">short hair</td><td rowspan="1" colspan="1">Absent</td><td rowspan="1" colspan="1">sparse/whitish</td></tr><tr><td rowspan="1" colspan="2">length (mm)</td><td rowspan="1" colspan="1">0.6–1.0</td><td rowspan="1" colspan="1">less than 0.1 or 0.6–1.0</td></tr><tr><td rowspan="1" colspan="1">non-glandular hair</td><td rowspan="1" colspan="1">type</td><td rowspan="1" colspan="1">long hair</td><td rowspan="1" colspan="1">sparse/brownish</td><td rowspan="1" colspan="1">dense/whitish</td></tr><tr><td rowspan="1" colspan="5">
                    <bold>Mature inflorescence</bold>
                  </td></tr><tr><td rowspan="3" colspan="1">glandular hair</td><td rowspan="2" colspan="1">type</td><td rowspan="1" colspan="1">long hair</td><td rowspan="1" colspan="1">dense/brownish</td><td rowspan="1" colspan="1">slightly dense/brownish</td></tr><tr><td rowspan="1" colspan="1">short hair</td><td rowspan="1" colspan="1">Absent</td><td rowspan="1" colspan="1">slightly dense/brownish</td></tr><tr><td rowspan="1" colspan="2">length (mm)</td><td rowspan="1" colspan="1">1.5–2.7</td><td rowspan="1" colspan="1">less than 0.2 or 1.0–2.2</td></tr><tr><td rowspan="1" colspan="5">
                    <bold>Leaf</bold>
                  </td></tr><tr><td rowspan="1" colspan="1">terminal leaflet</td><td rowspan="1" colspan="2">shape</td><td rowspan="1" colspan="1">ovate-elliptic</td><td rowspan="1" colspan="1">rhomboid-elliptic</td></tr><tr><td rowspan="3" colspan="1">stomatal apparatus</td><td rowspan="1" colspan="2">length (µm)</td><td rowspan="1" colspan="1">23–26</td><td rowspan="1" colspan="1">20–24</td></tr><tr><td rowspan="1" colspan="2">width (µm)</td><td rowspan="1" colspan="1">17–20</td><td rowspan="1" colspan="1">15–18</td></tr><tr><td rowspan="1" colspan="2">density (no./1mm<sup>2</sup>)</td><td rowspan="1" colspan="1">28–51</td><td rowspan="1" colspan="1">51–66</td></tr><tr><td rowspan="1" colspan="1">adaxial epidermal cell</td><td rowspan="1" colspan="2">margin shape</td><td rowspan="1" colspan="1">weakly undulated</td><td rowspan="1" colspan="1">violently undulated</td></tr><tr><td rowspan="1" colspan="1">
                    <bold>Florescence</bold>
                  </td><td rowspan="1" colspan="2"/><td rowspan="1" colspan="1">late Jun. to early Aug.</td><td rowspan="1" colspan="1">late Jun. to early Sep.</td></tr></tbody></table></table-wrap></tp:treatment-sec><tp:treatment-sec sec-type="material" id="SECID0E1DAE"><title>Type.</title><p>South Korea. Gyeongsangbuk-do: Uljin-gun, Sangdanggyo bridge, sunny or shady forest in mountainous area, 110m, <named-content xmlns:xlink="http://www.w3.org/1999/xlink" content-type="dwc:verbatimCoordinates" xlink:type="simple"><named-content content-type="geo-json" specific-use="{&#34;type&#34;:&#34;Point&#34;,&#34;coordinates&#34;:[129.294889,37.057889]}" id="NCID0EDEAE" xlink:type="simple">37°03'28.4"N, 129°17'41.6"E</named-content></named-content>, 16 July 2015, <italic>B.U.Oh et al.</italic>, <italic>150716-1</italic> (holotype: <named-content xmlns:xlink="http://www.w3.org/1999/xlink" content-type="dwc:institutional_code" xlink:type="simple">CBU</named-content>!; isotype: <named-content xmlns:xlink="http://www.w3.org/1999/xlink" content-type="dwc:institutional_code" xlink:type="simple">CBU</named-content>!) (Fig. <xref ref-type="fig" rid="F1">1</xref>).</p><fig id="F1" position="float" orientation="portrait"><object-id xmlns:xlink="http://www.w3.org/1999/xlink" content-type="doi" xlink:type="simple">10.3897/phytokeys.161.53019.figure1</object-id><object-id xmlns:xlink="http://www.w3.org/1999/xlink" content-type="arpha" xlink:type="simple">1BE91A49-2E01-5B98-9903-3E862D79FD5E</object-id><label>Figure 1.</label><caption><p>Holotype of <italic><tp:taxon-name><tp:taxon-name-part taxon-name-part-type="genus" reg="Astilbe">Astilbe</tp:taxon-name-part> <tp:taxon-name-part taxon-name-part-type="species" reg="uljinensis">uljinensis</tp:taxon-name-part></tp:taxon-name></italic> B.U.Oh &amp; H.J.Choi, <italic>B.U.Oh et al</italic>., <italic>150716-1</italic> (<named-content xmlns:xlink="http://www.w3.org/1999/xlink" content-type="dwc:institutional_code" xlink:type="simple">CBU</named-content>).</p></caption><graphic xmlns:xlink="http://www.w3.org/1999/xlink" xlink:href="phytokeys-161-089-g001.jpg" position="float" orientation="portrait" xlink:type="simple" id="oo_457729.jpg"><uri content-type="original_file" xlink:type="simple">https://binary.pensoft.net/fig/457729</uri></graphic></fig></tp:treatment-sec><tp:treatment-sec sec-type="description" id="SECID0E2FAE"><title>Description.</title><p>Perennial, 57.4–125.7 cm tall. Roots fibrous, simple and stout, dark brown, 4.4–17.4 cm long, 0.2–0.4 mm in diam. Rhizomes extend, dark brown, 1.8–10.7 cm long, 12.6–26.8 mm in diam. Young shoots with dense long whitish glandular hair and sparse long brownish non-glandular hair on the surface, always green, 2.1–2.5 mm in diam. Rhizomatous leaves 2–3 ternate compound, 3–8 growing from rhizome, 31.5–68.5 cm long, 16.7–26.2 cm wide; terminal leaflet ovate to elliptic, apex acute to acuminate, base rounded or cuneate, margin double serrate, green; blade 52.2–81.3 mm long, 22.4–47.7 mm wide; rachis with dense long glandular hair. Bracts ternate leaf or 2–3 ternate compound, 0–2 growing from the rachis, usually smaller than rhizomatous leaves, 6.4–27.7 cm long, 3.6–13.7 cm wide. Inflorescence raches below bract erect, with dense glandular hair, green to reddish brown, 29.0–91.9 cm long, 2.3–4.7 mm in diam; those above bract developing panicle, 12.3–34.2 cm long, 0.8–2.2 mm in diam, with dense long brown glandular hair; peduncle, 32–40 from rachis, 2.2–7.4 cm long, 0.3–0.8 cm wide; pedicel 0.2–0.6 mm long. Flowers dense on peduncle, purplish red, 6.4–7.7 mm long, 1.4–2.2 mm wide; sepal 5, ovate, apex rounded, margin with short glandular hair, surface glabrous, white, 1.2–1.9 mm long, 0.8–1.0 mm wide; petal 5, linear, 1–veined, apex acute, 6.1–7.4 mm long, 0.2–0.3 mm wide; stamen 10, 3.2–3.9 mm long; filament linear, 2.8–3.4 mm long; anther ellipsoid, bright yellow to purple, 0.4–0.5 mm long; carpel 2, ovoid, surface glabrous, 2.0–2.3 mm long, 1.0–1.4 mm in diam. Fruits capsule, 2-parted, ovoid, green, surface glabrous, 3.3–3.8 mm long, 1.4–1.5 mm wide. Seeds numerous, irregularly ellipsoidal, dark brown, 1.0–1.4 mm long, 0.3–0.4 mm wide.</p></tp:treatment-sec><tp:treatment-sec sec-type="distribution" id="SECID0EAGAE"><title>Distribution and habitat.</title><p>Currently, <italic><tp:taxon-name><tp:taxon-name-part taxon-name-part-type="genus" reg="Astilbe">A.</tp:taxon-name-part> <tp:taxon-name-part taxon-name-part-type="species" reg="uljinensis">uljinensis</tp:taxon-name-part></tp:taxon-name></italic> is observed only in the central regions of South Korea, including Gangwon-do (Pyeongchang-gun, Samcheok-si, Gangneung-si) and Gyeongsangbuk-do (Uljin-gun). The species is found either in shady forests or on slopes near streams.</p></tp:treatment-sec><tp:treatment-sec sec-type="phenology" id="SECID0ERGAE"><title>Phenology.</title><p>Flowering occurred between early June and late August. Fruiting occurred between July and October.</p></tp:treatment-sec><tp:treatment-sec sec-type="conservation status" id="SECID0EWGAE"><title>Conservation status.</title><p>At present, the known habitats of this new species are not being protected legally. In addition, since this species generally grows near streams, it is vulnerable to flooding. Previously, up to 10–20 individuals were found by the authors in some of this species’ populations. During the course of the present study, only a very small number of individuals were observed in some of the known habitats, probably indicating a decline in the plant population. However, the conservation status for the known populations has not been thoroughly investigated to date. Therefore, in accordance with the <xref ref-type="bibr" rid="B5">IUCN (2019)</xref> red list criteria, we suggest that this species should be treated as Data Deficient (<abbrev xmlns:xlink="http://www.w3.org/1999/xlink" xlink:title="Data Deficient" id="ABBRID0EAHAE" xlink:type="simple">DD</abbrev>).</p></tp:treatment-sec><tp:treatment-sec sec-type="material" id="SECID0EEHAE"><title>Additional specimens examined.</title><p>South Korea. Gangwon-do: Pyeongchang-gun Odaesan, 4 July 1989, <italic>B.H.Choi</italic>, <italic>4090</italic> (<named-content xmlns:xlink="http://www.w3.org/1999/xlink" content-type="dwc:institutional_code" xlink:type="simple">KH</named-content>!); Samcheok-si Deokhangsan, 16 July 2008, <italic>K.O.Yoo</italic>, <italic>69542</italic> (<named-content xmlns:xlink="http://www.w3.org/1999/xlink" content-type="dwc:institutional_code" xlink:type="simple">KWNU</named-content>!); Samcheok-si Geombongsan, 18 July 2008, <italic>K.O.Yoo</italic>, <italic>69544</italic> (<named-content xmlns:xlink="http://www.w3.org/1999/xlink" content-type="dwc:institutional_code" xlink:type="simple">KWNU</named-content>!); Samcheok-si Deokpung river, 11 July 2013, <italic>B.U.Oh et al.</italic>, <italic>130711-4</italic> (<named-content xmlns:xlink="http://www.w3.org/1999/xlink" content-type="dwc:institutional_code" xlink:type="simple">CBU</named-content>!); Samcheok-si Sagok-ri, 11 July 2013, <italic>S.H.Han &amp; G.H.Kim</italic>, <italic>130711-3</italic> (<named-content xmlns:xlink="http://www.w3.org/1999/xlink" content-type="dwc:institutional_code" xlink:type="simple">CBU</named-content>!); Gangneung-si Sogeumgang, 24 June 1988, <italic>C.M.Nam &amp; H.C.Choi</italic>, <italic>7056</italic> (<named-content xmlns:xlink="http://www.w3.org/1999/xlink" content-type="dwc:institutional_code" xlink:type="simple">KWNU</named-content>!). Gyeongsangbuk-do: Uljin-gun Sangdanggyo bridge, 11 July 2013, <italic>S.H.Han &amp; G.H.Kim</italic>, <italic>130711-1</italic> (<named-content xmlns:xlink="http://www.w3.org/1999/xlink" content-type="dwc:institutional_code" xlink:type="simple">CBU</named-content>!); Uljin-gun Deokgugyohoe stream, 11 July 2013, <italic>S.H.Han &amp; G.H.Kim</italic>, <italic>130711-2</italic> (<named-content xmlns:xlink="http://www.w3.org/1999/xlink" content-type="dwc:institutional_code" xlink:type="simple">CBU</named-content>!).</p><fig id="F2" position="float" orientation="portrait"><object-id xmlns:xlink="http://www.w3.org/1999/xlink" content-type="doi" xlink:type="simple">10.3897/phytokeys.161.53019.figure2</object-id><object-id xmlns:xlink="http://www.w3.org/1999/xlink" content-type="arpha" xlink:type="simple">4E0D09FB-FFC0-5DF1-8BE1-E90988DEB33D</object-id><label>Figure 2.</label><caption><p>Morphological characteristics of <italic><tp:taxon-name><tp:taxon-name-part taxon-name-part-type="genus" reg="Astilbe">Astilbe</tp:taxon-name-part> <tp:taxon-name-part taxon-name-part-type="species" reg="uljinensis">uljinensis</tp:taxon-name-part></tp:taxon-name></italic><bold>A</bold> habit <bold>B</bold> rhizome and root <bold>C</bold> base of rhizomatous leaf <bold>D</bold> secondary leaf axis <bold>E</bold> upper side of terminal leaflet <bold>F</bold> lower side of terminal leaflet <bold>G</bold> secondary rachis of inflorescence <bold>H</bold> flower <bold>I</bold> carpel <bold>J</bold> capsule <bold>K</bold> seed.</p></caption><graphic xmlns:xlink="http://www.w3.org/1999/xlink" xlink:href="phytokeys-161-089-g002.jpg" position="float" orientation="portrait" xlink:type="simple" id="oo_457730.jpg"><uri content-type="original_file" xlink:type="simple">https://binary.pensoft.net/fig/457730</uri></graphic></fig></tp:treatment-sec><ref-list><ref id="B5"><mixed-citation xmlns:xlink="http://www.w3.org/1999/xlink" xlink:type="simple"><institution xlink:type="simple">IUCN</institution> (<year>2019</year>) Guidelines for using the IUCN red list categories and criteria. Version 14. Prepared by the Standards and Petitions Subcommittee. <ext-link xlink:type="simple" ext-link-type="uri" xlink:href="http://www.iucnredlist.org/resources/redlistguidelines">http://www.iucnredlist.org/resources/redlistguidelines</ext-link></mixed-citation></ref></ref-list></tp:taxon-treatment>
